# Supplementary material for: Association of Mercury Exposure and Maternal Sociodemographics on Birth Outcomes of Indigenous and Tribal Women in Suriname
Source: Int J Environ Res Public Health. 2021 Jun 12;18(12):6370. doi: 10.3390/ijerph18126370 (PMC8296187; doi:10.3390/ijerph18126370)
Supplement: Supplementary file 1 [file ijerph-18-06370-s001.zip]

Archive with 1 entries (1 files):
- ijerph-1216576-supplementary.pdf
